# Supplementary material for: Brain-Derived Neurotrophic Factor (BDNF) as a Marker of Physical Exercise or Activity Effectiveness in Fatigue, Pain, Depression, and Sleep Disturbances: A Scoping Review
Source: Biomedicines. 2025 Jan 31;13(2):332. doi: 10.3390/biomedicines13020332 (PMC11853410; doi:10.3390/biomedicines13020332)
Supplement: Supplementary file 1 [file biomedicines-13-00332-s001.zip]

Archive with 2 entries (2 files):
- Table S1 - Search String Table.pdf
- Table S2- Detail intervention, measures, key findings.pdf
